# Supplementary material for: Biological Maturation and Physical Performance in Youth Football: Associations Across Professional and Non-Professional Environments
Source: J Funct Morphol Kinesiol. 2026 Jun 29;11(3):257. doi: 10.3390/jfmk11030257 (PMC13397898; doi:10.3390/jfmk11030257)
Supplement: Supplementary file 1 [file jfmk-11-00257-s001.zip]

Archive with 1 entries (1 files):
- jfmk-4320504-supplementary.pdf
